# Supplementary material for: Investigation of Strand-Selective Interaction of SNA-Modified siRNA with AGO2-MID
Source: Int J Mol Sci. 2020 Jul 23;21(15):5218. doi: 10.3390/ijms21155218 (PMC7432901; doi:10.3390/ijms21155218)
Supplement: Supplementary file 1 [file ijms-21-05218-s001.zip]

Archive with 2 entries (2 files):
- TEMPO-RNA_Supporting_proof_S1-S8.pdf
- TEMPO-RNA_Supporting_proof_S9-S13.pdf
